# Supplementary material for: Visualization of Film Formation Process of Copolyesteramide Containing Phthalazine Moieties During Interfacial Polymerization
Source: Membranes (Basel). 2025 Aug 1;15(8):233. doi: 10.3390/membranes15080233 (PMC12388542; doi:10.3390/membranes15080233)
Supplement: Supplementary file 1 [file membranes-15-00233-s001.zip]

Archive with 1 entries (1 files):
- membranes-3738699-supplementary.pdf
